# Supplementary material for: Developing a manufacturing process to deliver a cost effective and stable liquid human rotavirus vaccine
Source: Vaccine. 2021 Apr 8;39(15):2048–59. doi: 10.1016/j.vaccine.2021.03.033 (PMC8062787; doi:10.1016/j.vaccine.2021.03.033)
Supplement: Supplementary data 1 [file mmc1.xml]

<?xml version="1.0" encoding="utf-8" standalone="no"?>
<data>
  <datasets>
    <author>c.yallop@bataviabiosciences.com</author>
    <type>0</type>
    <dataset>
      <value>6</value>
      <reason>Other (please explain)</reason>
      <comments>The data will be made available to Technology Transfer recipients.</comments>
    </dataset>
  </datasets>
</data>
